# Supplementary material for: Highly Efficient Removal of Barium(II) from Nuclear Wastewater by Calcined Magnesium–Aluminum Layered Double Hydroxides
Source: Toxics. 2026 May 14;14(5):432. doi: 10.3390/toxics14050432 (PMC13211766; doi:10.3390/toxics14050432)
Supplement: Supplementary file 1 [file toxics-14-00432-s001.zip]

Archive with 1 entries (1 files):
- toxics-4268134-supplementary.pdf
